# Supplementary material for: The Value of Micro-CT in the Diagnosis of Lung Carcinoma: A Radio-Histopathological Perspective
Source: Diagnostics (Basel). 2023 Oct 20;13(20):3262. doi: 10.3390/diagnostics13203262 (PMC10606474; doi:10.3390/diagnostics13203262)
Supplement: Supplementary file 1 [file diagnostics-13-03262-s001.zip]

Archive with 3 entries (3 files):
- Supplementary video 1.mov
- Supplementary video 2.mov
- Supplementary video descriptions.pdf
